# Supplementary material for: Poly(l-Ornithine)-Based Polymeric Micelles as pH-Responsive Macromolecular Anticancer Agents
Source: Pharmaceutics. 2023 Apr 21;15(4):1307. doi: 10.3390/pharmaceutics15041307 (PMC10143059; doi:10.3390/pharmaceutics15041307)
Supplement: Supplementary file 1 [file pharmaceutics-15-01307-s001.zip]

Archive with 1 entries (1 files):
- pharmaceutics-2344798-Supplementary.pdf
